# Supplementary material for: Convenient and Controllable Synthesis of Poly(2-oxazoline)-Conjugated Doxorubicin for Regulating Anti-Tumor Selectivity
Source: J Funct Biomater. 2023 Jul 21;14(7):382. doi: 10.3390/jfb14070382 (PMC10381835; doi:10.3390/jfb14070382)
Supplement: Supplementary file 1 [file jfb-14-00382-s001.zip]

Archive with 1 entries (1 files):
- jfb-2460634-supplementary.pdf
